# Supplementary material for: Biofilm released cells can easily be obtained in a fed-batch system using ica+ but not with ica- isolates
Source: PeerJ. 2020 Jul 15;8:e9549. doi: 10.7717/peerj.9549 (PMC7368429; doi:10.7717/peerj.9549)
Supplement: Supplemental Information 3 [file peerj-08-9549-s003.xlsx]

## Sheet: Vancomycin
Raw data from Supplementary Data S1
Strain:	S. epidermidis 9142
Antibiotic:	Vancomycin
CFU counting
Sample	Assay #	Biological replicate #	Technical replicate #	CFU/mL	Log CFU/mL
BRC 28H Control	1	1	1	12000000	7.07918
			2	12000000	7.07918
			3	8000000	6.90309
		2	1	12000000	7.07918
			2	6000000	6.77815
			3	4000000	6.60206
	2	1	1	18000000	7.25527
			2	28000000	7.44716
			3	18000000	7.25527
		2	1	24000000	7.38021
			2	24000000	7.38021
			3	26000000	7.41497
	3	1	1	18000000	7.25527
			2	10000000	7
			3	12000000	7.07918
		2	1	18000000	7.25527
			2	14000000	7.14613
			3	14000000	7.14613
BRC 28H Antibiotic	1	1	1	3200000	6.50515
			2	3200000	6.50515
			3	3000000	6.47712
		2	1	2600000	6.41497
			2	2400000	6.38021
			3	3200000	6.50515
	2	1	1	6000000	6.77815
			2	12000000	7.07918
			3	10000000	7
		2	1	8000000	6.90309
			2	8000000	6.90309
			3	12000000	7.07918
	3	1	1	4600000	6.66276
			2	4400000	6.64345
			3	4600000	6.66276
		2	1	3000000	6.47712
			2	3600000	6.5563
			3	3800000	6.57978
BRC 48H Control	1	1	1	36000000	7.5563
			2	38000000	7.57978
			3	40000000	7.60206
		2	1	24000000	7.38021
			2	36000000	7.5563
			3	34000000	7.53148
	2	1	1	48000000	7.68124
			2	60000000	7.77815
			3	58000000	7.76343
		2	1	48000000	7.68124
			2	62000000	7.79239
			3	46000000	7.66276
	3	1	1	38000000	7.57978
			2	56000000	7.74819
			3	48000000	7.68124
		2	1	52000000	7.716
			2	44000000	7.64345
			3	44000000	7.64345
BRC 48H Antibiotic	1	1	1	12000000	7.07918
			2	10000000	7
			3	10000000	7
		2	1	16000000	7.20412
			2	12000000	7.07918
			3	8000000	6.90309
	2	1	1	12000000	7.07918
			2	12000000	7.07918
			3	20000000	7.30103
		2	1	14000000	7.14613
			2	24000000	7.38021
			3	18000000	7.25527
	3	1	1	12000000	7.07918
			2	14000000	7.14613
			3	20000000	7.30103
		2	1	18000000	7.25527
			2	20000000	7.30103
			3	22000000	7.34242
BRC 72H Control	1	1	1	10000000	7
			2	16000000	7.20412
			3	8000000	6.90309
		2	1	12000000	7.07918
			2	14000000	7.14613
			3	10000000	7
	2	1	1	26000000	7.41497
			2	20000000	7.30103
			3	36000000	7.5563
		2	1	30000000	7.47712
			2	38000000	7.57978
			3	20000000	7.30103
	3	1	1	16000000	7.20412
			2	14000000	7.14613
			3	28000000	7.44716
		2	1	14000000	7.14613
			2	16000000	7.20412
			3	18000000	7.25527
BRC 72H Antibiotic	1	1	1	2600000	6.41497
			2	3000000	6.47712
			3	2800000	6.44716
		2	1	4200000	6.62325
			2	3600000	6.5563
			3	3400000	6.53148
	2	1	1	20000000	7.30103
			2	18000000	7.25527
			3	12000000	7.07918
		2	1	18000000	7.25527
			2	6000000	6.77815
			3	10000000	7
	3	1	1	4200000	6.62325
			2	3600000	6.5563
			3	3800000	6.57978
		2	1	2400000	6.38021
			2	2600000	6.41497
			3	2600000	6.41497

## Sheet: Tetracycline
Strain:	S. epidermidis 9142
Antibiotic:	Tetracycline
CFU counting
Sample	Assay #	Biological replicate #	Technical replicate #	CFU/mL	Log CFU/mL
BRC 28H Control	1	1	1	12000000	7.07918
			2	12000000	7.07918
			3	8000000	6.90309
		2	1	12000000	7.07918
			2	6000000	6.77815
			3	4000000	6.60206
	2	1	1	18000000	7.25527
			2	28000000	7.44716	7.14088	0.471939
			3	18000000	7.25527	6.66895
		2	1	24000000	7.38021
			2	24000000	7.38021	7.64319	0.585863
			3	26000000	7.41497	7.05733
	3	1	1	18000000	7.25527
			2	10000000	7	7.24254	0.46553
			3	12000000	7.07918	6.77701
		2	1	18000000	7.25527
			2	14000000	7.14613
			3	14000000	7.14613
BRC 28H Antibiotic	1	1	1	4600000	6.66276
			2	4000000	6.60206
			3	3600000	6.5563
		2	1	3000000	6.47712
			2	3800000	6.57978
			3	3200000	6.50515
	2	1	1	10000000	7
			2	16000000	7.20412
			3	6000000	6.77815
		2	1	4000000	6.60206
			2	14000000	7.14613
			3	12000000	7.07918
	3	1	1	3000000	6.47712
			2	3200000	6.50515
			3	3600000	6.5563
		2	1	3000000	6.47712
			2	3400000	6.53148
			3	2000000	6.30103
BRC 48H Control	1	1	1	36000000	7.5563
			2	38000000	7.57978
			3	40000000	7.60206
		2	1	24000000	7.38021
			2	36000000	7.5563
			3	34000000	7.53148
	2	1	1	48000000	7.68124
			2	60000000	7.77815
			3	58000000	7.76343
		2	1	48000000	7.68124
			2	62000000	7.79239
			3	46000000	7.66276
	3	1	1	38000000	7.57978
			2	56000000	7.74819
			3	48000000	7.68124
		2	1	52000000	7.716
			2	44000000	7.64345
			3	44000000	7.64345
BRC 48H Antibiotic	1	1	1	10000000	7
			2	10000000	7
			3	6000000	6.77815
		2	1	8000000	6.90309
			2	8000000	6.90309
			3	10000000	7
	2	1	1	24000000	7.38021
			2	32000000	7.50515
			3	22000000	7.34242
		2	1	20000000	7.30103
			2	30000000	7.47712
			3	20000000	7.30103
	3	1	1	6000000	6.77815
			2	10000000	7
			3	6000000	6.77815
		2	1	8000000	6.90309
			2	12000000	7.07918
			3	4000000	6.60206
BRC 72H Control	1	1	1	10000000	7
			2	16000000	7.20412
			3	8000000	6.90309
		2	1	12000000	7.07918
			2	14000000	7.14613
			3	10000000	7
	2	1	1	26000000	7.41497
			2	20000000	7.30103
			3	36000000	7.5563
		2	1	30000000	7.47712
			2	38000000	7.57978
			3	20000000	7.30103
	3	1	1	16000000	7.20412
			2	14000000	7.14613
			3	28000000	7.44716
		2	1	14000000	7.14613
			2	16000000	7.20412
			3	18000000	7.25527
BRC 72H Antibiotic	1	1	1	2800000	6.44716
			2	4000000	6.60206
			3	2800000	6.44716
		2	1	3800000	6.57978
			2	2800000	6.44716
			3	2600000	6.41497
	2	1	1	16000000	7.20412
			2	6000000	6.77815
			3	16000000	7.20412
		2	1	16000000	7.20412
			2	18000000	7.25527
			3	14000000	7.14613
	3	1	1	5400000	6.73239
			2	4800000	6.68124
			3	5000000	6.69897
		2	1	5600000	6.74819
			2	5400000	6.73239
			3	4600000	6.66276

## Sheet: Rifampicin
Strain:	S. epidermidis 9142
Antibiotic:	Rifampicin
CFU counting
Sample	Assay #	Biological replicate #	Technical replicate #	CFU/mL	Log CFU/mL
BRC 28H Control	1	1	1	12000000	7.07918
			2	12000000	7.07918
			3	8000000	6.90309
		2	1	12000000	7.07918
			2	6000000	6.77815
			3	4000000	6.60206
	2	1	1	18000000	7.25527
			2	28000000	7.44716
			3	18000000	7.25527
		2	1	24000000	7.38021
			2	24000000	7.38021
			3	26000000	7.41497
	3	1	1	18000000	7.25527
			2	10000000	7
			3	12000000	7.07918
		2	1	18000000	7.25527
			2	14000000	7.14613
			3	14000000	7.14613
BRC 28H Antibiotic	1	1	1	240000	5.38021
			2	200000	5.30103
			3	180000	5.25527
		2	1	220000	5.34242
			2	200000	5.30103
			3	280000	5.44716
	2	1	1	800000	5.90309
			2	1000000	6
			3	600000	5.77815
		2	1	1200000	6.07918
			2	1200000	6.07918
			3	1000000	6
	3	1	1	400000	5.60206
			2	500000	5.69897
			3	580000	5.76343
		2	1	480000	5.68124
			2	440000	5.64345
			3	460000	5.66276
BRC 48H Control	1	1	1	36000000	7.5563
			2	38000000	7.57978
			3	40000000	7.60206
		2	1	24000000	7.38021
			2	36000000	7.5563
			3	34000000	7.53148
	2	1	1	48000000	7.68124
			2	60000000	7.77815
			3	58000000	7.76343
		2	1	48000000	7.68124
			2	62000000	7.79239
			3	46000000	7.66276
	3	1	1	38000000	7.57978
			2	56000000	7.74819
			3	48000000	7.68124
		2	1	52000000	7.716
			2	44000000	7.64345
			3	44000000	7.64345
BRC 48H Antibiotic	1	1	1	800000	5.90309
			2	1200000	6.07918
			3	1000000	6
		2	1	1200000	6.07918
			2	1000000	6
			3	600000	5.77815
	2	1	1	1600000	6.20412
			2	2200000	6.34242
			3	1400000	6.14613
		2	1	2200000	6.34242
			2	1600000	6.20412
			3	2400000	6.38021
	3	1	1	1200000	6.07918
			2	2200000	6.34242
			3	1400000	6.14613
		2	1	2200000	6.34242
			2	1600000	6.20412
			3	2400000	6.38021
BRC 72H Control	1	1	1	10000000	7
			2	16000000	7.20412
			3	8000000	6.90309
		2	1	12000000	7.07918
			2	14000000	7.14613
			3	10000000	7
	2	1	1	26000000	7.41497
			2	20000000	7.30103
			3	36000000	7.5563
		2	1	30000000	7.47712
			2	38000000	7.57978
			3	20000000	7.30103
	3	1	1	16000000	7.20412
			2	14000000	7.14613
			3	28000000	7.44716
		2	1	14000000	7.14613
			2	16000000	7.20412
			3	18000000	7.25527
BRC 72H Antibiotic	1	1	1	180000	5.25527
			2	100000	5
			3	120000	5.07918
		2	1	220000	5.34242
			2	140000	5.14613
			3	140000	5.14613
	2	1	1	520000	5.716
			2	460000	5.66276
			3	440000	5.64345
		2	1	500000	5.69897
			2	420000	5.62325
			3	440000	5.64345
	3	1	1	300000	5.47712
			2	360000	5.5563
			3	340000	5.53148
		2	1	300000	5.47712
			2	300000	5.47712
			3	320000	5.50515
