# Supplementary material for: Biofilm released cells can easily be obtained in a fed-batch system using ica+ but not with ica- isolates
Source: PeerJ. 2020 Jul 15;8:e9549. doi: 10.7717/peerj.9549 (PMC7368429; doi:10.7717/peerj.9549)
Supplement: Supplemental Information 4 [file peerj-08-9549-s004.xlsx]

## Sheet: 9142
rawdata Figure 2
Strain: S. epidermidis 9142
	Number of CFU/mL recovered											LOG10 (Number of CFU/mL recovered)
	BF1	BF2	BF6		W1	W2	W3	W4	W5	W6		BF1	BF2	BF6		W1	W2	W3	W4	W5	W6
Assay 1 (Duplicate #1)	200000000	200000000	60000000		20000000	40000000	20000000	20000000	8000000	20000000		8.30103	8.30103	7.77815		7.30103	7.60206	7.30103	7.30103	6.90309	7.30103
			80000000		20000000	40000000	40000000	20000000	10000000					7.90309		7.30103	7.60206	7.60206	7.30103	7
	200000000		120000000		40000000	20000000	40000000		8000000			8.30103		8.07918		7.60206	7.30103	7.60206		6.90309
			100000000		60000000	40000000	40000000	20000000	6000000					8		7.77815	7.60206	7.60206	7.30103	6.77815
Assay 1 (Duplicate #2)	160000000	140000000	56000000		32000000	28000000	32000000	16000000		10000000		8.20412	8.14613	7.74819		7.50515	7.44716	7.50515	7.20412		7
	100000000	120000000	62000000		40000000	24000000	30000000	14000000		12000000		8	8.07918	7.79239		7.60206	7.38021	7.47712	7.14613		7.07918
	200000000	120000000			52000000	44000000	44000000	8000000		10000000		8.30103	8.07918			7.716	7.64345	7.64345	6.90309		7
	160000000	120000000			66000000	40000000	36000000	6000000		16000000		8.20412	8.07918			7.81954	7.60206	7.5563	6.77815		7.20412
Assay 2 (Duplicate #1)		200000000	200000000		40000000		20000000	20000000	4000000	4000000			8.30103	8.30103		7.60206		7.30103	7.30103	6.60206	6.60206
		200000000	200000000		60000000		20000000		6000000	6000000			8.30103	8.30103		7.77815		7.30103		6.77815	6.77815
			400000000		60000000	20000000	12000000		4000000	4000000				8.60206		7.77815	7.30103	7.07918		6.60206	6.60206
		200000000	200000000		60000000	40000000	6000000		4000000	4000000			8.30103	8.30103		7.77815	7.60206	6.77815		6.60206	6.60206
Assay 2 (Duplicate #2)	560000000	360000000	200000000		36000000	12000000	6000000	8000000	3200000	3800000		8.74819	8.5563	8.30103		7.5563	7.07918	6.77815	6.90309	6.50515	6.57978
	620000000	360000000	380000000		40000000	10000000	8000000	16000000	3800000	4000000		8.79239	8.5563	8.57978		7.60206	7	6.90309	7.20412	6.57978	6.60206
	440000000	280000000	280000000		46000000	24000000		6000000	2000000	2200000		8.64345	8.44716	8.44716		7.66276	7.38021		6.77815	6.30103	6.34242
	580000000	240000000	380000000		56000000	14000000		8000000	3800000	3600000		8.76343	8.38021	8.57978		7.74819	7.14613		6.90309	6.57978	6.5563
Assay 3 (Duplicate #1)	200000000	200000000			200000000	60000000	20000000	8000000	4000000	2000000		8.30103	8.30103			8.30103	7.77815	7.30103	6.90309	6.60206	6.30103
		200000000	200000000			60000000	20000000	8000000	8000000				8.30103	8.30103			7.77815	7.30103	6.90309	6.90309
	200000000											8.30103
	200000000				200000000	60000000	40000000	6000000	4000000	4000000		8.30103				8.30103	7.77815	7.60206	6.77815	6.60206	6.60206
		400000000			200000000	40000000	40000000	6000000	4000000	4000000			8.60206			8.30103	7.60206	7.60206	6.77815	6.60206	6.60206
Assay 3 (Duplicate #2)	280000000	280000000	280000000		120000000	60000000	42000000	5600000	5400000	3000000		8.44716	8.44716	8.44716		8.07918	7.77815	7.62325	6.74819	6.73239	6.47712
	260000000	380000000	200000000		100000000	54000000	40000000	5800000	4800000	2400000		8.41497	8.57978	8.30103		8	7.73239	7.60206	6.76343	6.68124	6.38021
	280000000	300000000	100000000		180000000	46000000	40000000	6000000	5600000	3600000		8.44716	8.47712	8		8.25527	7.66276	7.60206	6.77815	6.74819	6.5563
	120000000	360000000	140000000		180000000	36000000	32000000	6200000	4200000	2400000		8.07918	8.5563	8.14613		8.25527	7.5563	7.50515	6.79239	6.62325	6.38021

## Sheet: DEN69
Strain: S. epidermidis DEN69
	Number of CFU/mL recovered											LOG10 (Number of CFU/mL recovered)
	BF1	BF2	BF6		W1	W2	W3	W4	W5	W6		BF1	BF2	BF6		W1	W2	W3	W4	W5	W6
Assay 1 (Duplicate #1)	280000000		80000000		100000000		20000000		6000000	2000000		8.44716		7.90309		8		7.30103		6.77815	6.30103
	240000000		100000000		60000000	20000000	20000000		6000000	4000000		8.38021		8		7.77815	7.30103	7.30103		6.77815	6.60206
	80000000	200000000	60000000		80000000		20000000	20000000	4000000	2000000		7.90309	8.30103	7.77815		7.90309		7.30103	7.30103	6.60206	6.30103
	100000000		40000000		120000000		20000000		8000000			8		7.60206		8.07918		7.30103		6.90309
Assay 1 (Duplicate #2)	62000000	120000000	62000000			34000000	12000000	12000000	6200000	2600000		7.79239	8.07918	7.79239			7.53148	7.07918	7.07918	6.79239	6.41497
	52000000	120000000	60000000			22000000	20000000	14000000	5800000	3400000		7.716	8.07918	7.77815			7.34242	7.30103	7.14613	6.76343	6.53148
		140000000	42000000			12000000	30000000	20000000	4800000	3400000			8.14613	7.62325			7.07918	7.47712	7.30103	6.68124	6.53148
		160000000	32000000			22000000	36000000	22000000	5000000	2800000			8.20412	7.50515			7.34242	7.5563	7.34242	6.69897	6.44716
Assay 2 (Duplicate #1)		80000000			280000000	36000000	26000000	22000000	1200000	2400000			7.90309			8.44716	7.5563	7.41497	7.34242	6.07918	6.38021
	200000000	120000000			240000000	26000000	22000000	16000000	2400000	1000000		8.30103	8.07918			8.38021	7.41497	7.34242	7.20412	6.38021	6
						80000000	20000000	20000000	2000000	2000000							7.90309	7.30103	7.30103	6.30103	6.30103
	200000000	140000000	200000000		200000000	46000000	24000000	16000000	4000000	3200000		8.30103	8.14613	8.30103		8.30103	7.66276	7.38021	7.20412	6.60206	6.50515
	200000000	120000000			240000000	42000000	32000000	10000000	3400000	2400000		8.30103	8.07918			8.38021	7.62325	7.50515	7	6.53148	6.38021
						40000000			4000000	6000000							7.60206			6.60206	6.77815
Assay 2 (Duplicate #2)	100000000		100000000		36000000	18000000	6000000	10000000	3400000	4800000		8		8		7.5563	7.25527	6.77815	7	6.53148	6.68124
	180000000		60000000		48000000	18000000	8000000	6000000	4200000	4200000		8.25527		7.77815		7.68124	7.25527	6.90309	6.77815	6.62325	6.62325
	200000000		160000000		20000000	20000000			2000000	4000000		8.30103		8.20412		7.30103	7.30103			6.30103	6.60206
	200000000		140000000		12000000	22000000	4000000	8000000	5200000	5600000		8.30103		8.14613		7.07918	7.34242	6.60206	6.90309	6.716	6.74819
Assay 3 (Duplicate #1)	200000000		200000000		12000000	20000000	12000000	4000000	4600000	5800000		8.30103		8.30103		7.07918	7.30103	7.07918	6.60206	6.66276	6.76343
	200000000	200000000			40000000	40000000			8000000	6000000		8.30103	8.30103			7.60206	7.60206			6.90309	6.77815
	200000000	200000000	200000000		10000000	16000000	18000000	5800000	6000000	12000000		8.30103	8.30103	8.30103		7	7.20412	7.25527	6.76343	6.77815	7.07918
	200000000		200000000		12000000	14000000	8000000	4800000	8000000	6000000		8.30103		8.30103		7.07918	7.14613	6.90309	6.68124	6.90309	6.77815
Assay 3 (Duplicate #2)	180000000	240000000	160000000		20000000	20000000		4000000	6000000	6200000		8.25527	8.38021	8.20412		7.30103	7.30103		6.60206	6.77815	6.79239
	220000000	180000000	120000000		14000000	24000000	6000000	5800000	12000000	8000000		8.34242	8.25527	8.07918		7.14613	7.38021	6.77815	6.76343	7.07918	6.90309
	100000000	280000000	100000000		20000000	14000000	4000000	5000000	12000000	10000000		8	8.44716	8		7.30103	7.14613	6.60206	6.69897	7.07918	7
	120000000	240000000	120000000		20000000	20000000		6000000	5400000	6000000		8.07918	8.38021	8.07918		7.30103	7.30103		6.77815	6.73239	6.77815

## Sheet: PT13032
Strain: S. epidermidis PT13032
	Number of CFU/mL recovered											LOG10 (Number of CFU/mL recovered)
	BF1	BF2	BF6		W1	W2	W3	W4	W5	W6		BF1	BF2	BF6		W1	W2	W3	W4	W5	W6
Assay 1 (Duplicate #1)	200000000	60000000	40000000		200000000	60000000	20000000		6000000	4000000		8.30103	7.77815	7.60206		8.30103	7.77815	7.30103		6.77815	6.60206
		60000000	40000000		200000000	80000000	20000000	20000000	6000000	4000000			7.77815	7.60206		8.30103	7.90309	7.30103	7.30103	6.77815	6.60206
		80000000	40000000		200000000	80000000	20000000		8000000	2000000			7.90309	7.60206		8.30103	7.90309	7.30103		6.90309	6.30103
		100000000	20000000			80000000	20000000		8000000	4000000			8	7.30103			7.90309	7.30103		6.90309	6.60206
Assay 1 (Duplicate #2)	160000000	62000000	44000000		180000000	54000000	16000000	10000000	5800000	3400000		8.20412	7.79239	7.64345		8.25527	7.73239	7.20412	7	6.76343	6.53148
	160000000	44000000	38000000		180000000	46000000	12000000	14000000	5800000	3800000		8.20412	7.64345	7.57978		8.25527	7.66276	7.07918	7.14613	6.76343	6.57978
	80000000		42000000		120000000	54000000	18000000	8000000	4600000	3000000		7.90309		7.62325		8.07918	7.73239	7.25527	6.90309	6.66276	6.47712
	80000000		42000000		160000000	44000000	20000000	6000000	5000000	4000000		7.90309		7.62325		8.20412	7.64345	7.30103	6.77815	6.69897	6.60206
Assay 2 (Duplicate #1)	200000000		80000000		42000000	10000000	6200000	3200000	5200000	2400000		8.30103		7.90309		7.62325	7	6.79239	6.50515	6.716	6.38021
	200000000	200000000	80000000		46000000	12000000	5600000	2800000	5200000	3200000		8.30103	8.30103	7.90309		7.66276	7.07918	6.74819	6.44716	6.716	6.50515
					20000000		6000000	4000000	4000000	4000000						7.30103		6.77815	6.60206	6.60206	6.60206
	200000000		60000000		42000000	8000000	5800000	4800000	3200000	1600000		8.30103		7.77815		7.62325	6.90309	6.76343	6.68124	6.50515	6.20412
			60000000		32000000	6000000	4000000	4200000	4400000	1400000				7.77815		7.50515	6.77815	6.60206	6.62325	6.64345	6.14613
					40000000		8000000	4000000	2000000	2000000						7.60206		6.90309	6.60206	6.30103	6.30103
Assay 2 (Duplicate #2)	140000000	60000000			36000000	38000000	34000000	4000000	3200000	4800000		8.14613	7.77815			7.5563	7.57978	7.53148	6.60206	6.50515	6.68124
	80000000	100000000			40000000	48000000	24000000	3800000	3600000	4000000		7.90309	8			7.60206	7.68124	7.38021	6.57978	6.5563	6.60206
	100000000	120000000	62000000		20000000	40000000	20000000	2000000	4000000	4000000		8	8.07918	7.79239		7.30103	7.60206	7.30103	6.30103	6.60206	6.60206
	100000000	120000000	58000000		48000000	42000000	32000000	2400000	4200000	5400000		8	8.07918	7.76343		7.68124	7.62325	7.50515	6.38021	6.62325	6.73239
Assay 3 (Duplicate #1)	200000000	200000000	80000000		50000000	58000000	24000000	4200000	5200000	5600000		8.30103	8.30103	7.90309		7.69897	7.76343	7.38021	6.62325	6.716	6.74819
			80000000		40000000	60000000	40000000	4000000	6000000	6000000				7.90309		7.60206	7.77815	7.60206	6.60206	6.77815	6.77815
	200000000		60000000		46000000	6000000	26000000	2400000	3000000	22000000		8.30103		7.77815		7.66276	6.77815	7.41497	6.38021	6.47712	7.34242
			40000000		40000000	36000000	28000000	2000000	1600000	34000000				7.60206		7.60206	7.5563	7.44716	6.30103	6.20412	7.53148
Assay 3 (Duplicate #2)	80000000	120000000			20000000	60000000	20000000	2000000		20000000		7.90309	8.07918			7.30103	7.77815	7.30103	6.30103		7.30103
	120000000	100000000			56000000	32000000	30000000	3600000	3200000	26000000		8.07918	8			7.74819	7.50515	7.47712	6.5563	6.50515	7.41497
	100000000	100000000	62000000		50000000	40000000	32000000	3600000	4000000	24000000		8	8	7.79239		7.69897	7.60206	7.50515	6.5563	6.60206	7.38021
	120000000	40000000	54000000		60000000	20000000	40000000	4000000	4000000	40000000		8.07918	7.60206	7.73239		7.77815	7.30103	7.60206	6.60206	6.60206	7.60206

## Sheet: ICE102
Strain: S. epidermidis ICE102
	Number of CFU/mL recovered											LOG10 (Number of CFU/mL recovered)
	BF1	BF2	BF6		W1	W2	W3	W4	W5	W6		BF1	BF2	BF6		W1	W2	W3	W4	W5	W6
Assay 1 (Duplicate #1)	20000000	20000000	6000000			20000000	2000000	6000000	8000000	2000000		7.30103	7.30103	6.77815			7.30103	6.30103	6.77815	6.90309	6.30103
			8000000		20000000			8000000	8000000	2000000				6.90309		7.30103			6.90309	6.90309	6.30103
	40000000	40000000	8000000			20000000	4000000	8000000	6000000	4000000		7.60206	7.60206	6.90309			7.30103	6.60206	6.90309	6.77815	6.60206
	20000000	40000000	8000000		20000000		2000000	10000000	4000000	4000000		7.30103	7.60206	6.90309		7.30103		6.30103	7	6.60206	6.60206
Assay 1 (Duplicate #2)	20000000	10000000	5600000		18000000	18000000	1000000	6000000	5200000	2000000		7.30103	7	6.74819		7.25527	7.25527	6	6.77815	6.716	6.30103
	22000000	12000000	5400000		20000000	16000000	1400000	5800000	6200000	2000000		7.34242	7.07918	6.73239		7.30103	7.20412	6.14613	6.76343	6.79239	6.30103
	36000000	24000000	6000000		14000000	12000000	1800000		5000000	3400000		7.5563	7.38021	6.77815		7.14613	7.07918	6.25527		6.69897	6.53148
	38000000	30000000	6400000		26000000	10000000	2400000		5400000	2200000		7.57978	7.47712	6.80618		7.41497	7	6.38021		6.73239	6.34242
Assay 2 (Duplicate #1)	14000000	6000000			20000000	40000000	4000000	8000000	4000000	8000000		7.14613	6.77815			7.30103	7.60206	6.60206	6.90309	6.60206	6.90309
	10000000	6000000	2000000		20000000	20000000	2000000	8000000	6000000	6000000		7	6.77815	6.30103		7.30103	7.30103	6.30103	6.90309	6.77815	6.77815
	8000000	10000000	4000000			40000000	4000000	6000000	6000000	6000000		6.90309	7	6.60206			7.60206	6.60206	6.77815	6.77815	6.77815
	6000000	8000000	4000000				6000000	6000000	2000000	4000000		6.77815	6.90309	6.60206				6.77815	6.77815	6.30103	6.60206
Assay 2 (Duplicate #2)		6400000	4200000		12000000	28000000	4800000	6200000	4800000	5000000			6.80618	6.62325		7.07918	7.44716	6.68124	6.79239	6.68124	6.69897
		6000000	3800000		22000000	26000000	5200000	5600000	5200000	4400000			6.77815	6.57978		7.34242	7.41497	6.716	6.74819	6.716	6.64345
			3600000		14000000	32000000	4400000	5000000	5000000	4200000				6.5563		7.14613	7.50515	6.64345	6.69897	6.69897	6.62325
			2600000		18000000	18000000	4400000	4400000	4800000	5200000				6.41497		7.25527	7.25527	6.64345	6.64345	6.68124	6.716
Assay 3 (Duplicate #1)	20000000	8000000	6000000			6000000	24000000	4000000	8000000	4000000		7.30103	6.90309	6.77815			6.77815	7.38021	6.60206	6.90309	6.60206
		6000000	4000000		20000000	8000000	20000000	8000000	6000000	4000000			6.77815	6.60206		7.30103	6.90309	7.30103	6.90309	6.77815	6.60206
		6000000	10000000			8000000	4000000	2000000	8000000	4000000			6.77815	7			6.90309	6.60206	6.30103	6.90309	6.60206
		4000000	8000000		20000000	8000000	4000000	2000000	8000000	4000000			6.60206	6.90309		7.30103	6.90309	6.60206	6.30103	6.90309	6.60206
Assay 3 (Duplicate #2)	12000000		4000000		12000000			4200000	6200000	4600000		7.07918		6.60206		7.07918			6.62325	6.79239	6.66276
	8000000		4800000		18000000			5600000	5600000	3400000		6.90309		6.68124		7.25527			6.74819	6.74819	6.53148
	6000000				20000000		4000000	4000000	5600000	2200000		6.77815				7.30103		6.60206	6.60206	6.74819	6.34242
	8000000				12000000		5200000	3200000	6400000	3000000		6.90309				7.07918		6.716	6.50515	6.80618	6.47712

## Sheet: DEN185
Strain: S. epidermidis DEN185
	Number of CFU/mL recovered											LOG10 (Number of CFU/mL recovered)
	BF1	BF2	BF6		W1	W2	W3	W4	W5	W6		BF1	BF2	BF6		W1	W2	W3	W4	W5	W6
Assay 1 (Duplicate #1)	20000000		6000000		20000000	20000000	20000000	20000000		8000000		7.30103		6.77815		7.30103	7.30103	7.30103	7.30103		6.90309
			8000000		20000000		20000000		20000000	8000000				6.90309		7.30103		7.30103		7.30103	6.90309
	60000000	20000000	6000000		20000000		20000000		20000000	8000000		7.77815	7.30103	6.77815		7.30103		7.30103		7.30103	6.90309
		20000000	6000000		40000000					6000000			7.30103	6.77815		7.60206					6.77815
Assay 1 (Duplicate #2)	24000000	8000000			24000000	14000000	12000000	12000000	8000000	5800000		7.38021	6.90309			7.38021	7.14613	7.07918	7.07918	6.90309	6.76343
	28000000	10000000			38000000	12000000	10000000	6000000	10000000	5400000		7.44716	7			7.57978	7.07918	7	6.77815	7	6.73239
	48000000	12000000	5800000		56000000	6000000	14000000	10000000	12000000	6200000		7.68124	7.07918	6.76343		7.74819	6.77815	7.14613	7	7.07918	6.79239
	50000000	18000000	4800000		62000000	8000000	6000000	6000000	8000000	5600000		7.69897	7.25527	6.68124		7.79239	6.90309	6.77815	6.77815	6.90309	6.74819
Assay 2 (Duplicate #1)	10000000	2000000	2000000			16000000	6000000	6000000		2000000		7	6.30103	6.30103			7.20412	6.77815	6.77815		6.30103
	8000000	2000000				14000000	4000000	4000000	4000000	2000000		6.90309	6.30103				7.14613	6.60206	6.60206	6.60206	6.30103
	6000000	4000000			20000000	18000000	4000000	6000000	2000000	2000000		6.77815	6.60206			7.30103	7.25527	6.60206	6.77815	6.30103	6.30103
	6000000	2000000				22000000	6000000	6000000	4000000	4000000		6.77815	6.30103				7.34242	6.77815	6.77815	6.60206	6.60206
Assay 2 (Duplicate #2)		3000000	1400000		8000000		4200000	6000000	3600000	2600000			6.47712	6.14613		6.90309		6.62325	6.77815	6.5563	6.41497
		2600000	2600000		10000000		4400000	5600000	3600000	2600000			6.41497	6.41497		7		6.64345	6.74819	6.5563	6.41497
		4400000	1000000		14000000		5600000	6200000	4600000	3800000			6.64345	6		7.14613		6.74819	6.79239	6.66276	6.57978
		3800000	1800000		22000000		5200000	5400000	3600000	2400000			6.57978	6.25527		7.34242		6.716	6.73239	6.5563	6.38021
Assay 3 (Duplicate #1)	4000000	4000000	6000000		12000000	8000000	4000000	2000000		1400000		6.60206	6.60206	6.77815		7.07918	6.90309	6.60206	6.30103		6.14613
	6000000	6000000	4000000		8000000	6000000				800000		6.77815	6.77815	6.60206		6.90309	6.77815				5.90309
	32000000	8000000	4000000		6000000	4000000	4000000		2000000	1200000		7.50515	6.90309	6.60206		6.77815	6.60206	6.60206		6.30103	6.07918
	32000000	10000000	2000000		10000000	6000000	2000000			600000		7.50515	7	6.30103		7	6.77815	6.30103			5.77815
Assay 3 (Duplicate #2)	5400000	4400000	5400000				2200000	1000000	1000000			6.73239	6.64345	6.73239				6.34242	6	6
	6200000	5400000	3600000				3200000	1400000	1200000			6.79239	6.73239	6.5563				6.50515	6.14613	6.07918
			3400000			5200000	2200000	800000	1200000					6.53148			6.716	6.34242	5.90309	6.07918
			3000000			4400000	2800000	1200000	800000					6.47712			6.64345	6.44716	6.07918	5.90309

## Sheet: PT12004
Strain: S. epidermidis PT12004
	Number of CFU/mL recovered											LOG10 (Number of CFU/mL recovered)
	BF1	BF2	BF6		W1	W2	W3	W4	W5	W6		BF1	BF2	BF6		W1	W2	W3	W4	W5	W6
Assay 1 (Duplicate #1)	20000000	20000000	6000000		40000000		6000000	6000000	4000000	4000000		7.30103	7.30103	6.77815		7.60206		6.77815	6.77815	6.60206	6.60206
	20000000		6000000		40000000		6000000	8000000	2000000	4000000		7.30103		6.77815		7.60206		6.77815	6.90309	6.30103	6.60206
	20000000		8000000		60000000	20000000	8000000	6000000	4000000	2000000		7.30103		6.90309		7.77815	7.30103	6.90309	6.77815	6.60206	6.30103
			4000000		40000000	20000000	8000000	4000000	4000000					6.60206		7.60206	7.30103	6.90309	6.60206	6.60206
Assay 1 (Duplicate #2)	10000000	8000000	5600000		32000000	6000000	4600000	5000000	4200000	4200000		7	6.90309	6.74819		7.50515	6.77815	6.66276	6.69897	6.62325	6.62325
	12000000	10000000	5400000		34000000	8000000	5400000	6200000	5600000	3600000		7.07918	7	6.73239		7.53148	6.90309	6.73239	6.79239	6.74819	6.5563
	12000000	8000000	5600000		40000000	12000000		5600000	4000000	3200000		7.07918	6.90309	6.74819		7.60206	7.07918		6.74819	6.60206	6.50515
	14000000	6000000	5200000		50000000	16000000		5600000	3200000	3600000		7.14613	6.77815	6.716		7.69897	7.20412		6.74819	6.50515	6.5563
Assay 2 (Duplicate #1)	20000000	20000000	4000000		20000000	2000000	4000000		4000000			7.30103	7.30103	6.60206		7.30103	6.30103	6.60206		6.60206
			2000000		20000000		4000000	4000000	4000000					6.30103		7.30103		6.60206	6.60206	6.60206
	40000000		4000000		20000000		6000000	6000000	4000000	2000000		7.60206		6.60206		7.30103		6.77815	6.77815	6.60206	6.30103
	40000000		4000000		20000000	2000000	4000000	6000000	2000000	4000000		7.60206		6.60206		7.30103	6.30103	6.60206	6.77815	6.30103	6.60206
Assay 2 (Duplicate #2)	26000000	26000000	1800000		34000000	2200000	3600000	2400000	2800000	1000000		7.41497	7.41497	6.25527		7.53148	6.34242	6.5563	6.38021	6.44716	6
	26000000	28000000	1800000		30000000	2400000	3000000	3600000	4000000	2000000		7.41497	7.44716	6.25527		7.47712	6.38021	6.47712	6.5563	6.60206	6.30103
	36000000	18000000	2800000		14000000	2000000	4000000	4000000	3000000	2400000		7.5563	7.25527	6.44716		7.14613	6.30103	6.60206	6.60206	6.47712	6.38021
	22000000	18000000	2200000		18000000	1400000	3600000	5800000	3400000	3400000		7.34242	7.25527	6.34242		7.25527	6.14613	6.5563	6.76343	6.53148	6.53148
Assay 3 (Duplicate #1)	20000000	20000000	10000000		40000000	20000000	8000000	4000000	2000000	2000000		7.30103	7.30103	7		7.60206	7.30103	6.90309	6.60206	6.30103	6.30103
	20000000	20000000	6000000		40000000	20000000	8000000	4000000	2000000	4000000		7.30103	7.30103	6.77815		7.60206	7.30103	6.90309	6.60206	6.30103	6.60206
	20000000	20000000	4000000		20000000		6000000	4000000	2000000			7.30103	7.30103	6.60206		7.30103		6.77815	6.60206	6.30103
		20000000	6000000				4000000	4000000					7.30103	6.77815				6.60206	6.60206
Assay 3 (Duplicate #2)	12000000	6000000			32000000	12000000	6200000	4800000	3200000	3200000		7.07918	6.77815			7.50515	7.07918	6.79239	6.68124	6.50515	6.50515
	10000000	12000000			20000000	24000000	5200000	4000000	3400000	3600000		7	7.07918			7.30103	7.38021	6.716	6.60206	6.53148	6.5563
	14000000	18000000	6000000		20000000	22000000	2200000	2800000	1600000	1200000		7.14613	7.25527	6.77815		7.30103	7.34242	6.34242	6.44716	6.20412	6.07918
	14000000	26000000	4800000		22000000	12000000	2800000	3600000	2200000	1400000		7.14613	7.41497	6.68124		7.34242	7.07918	6.44716	6.5563	6.34242	6.14613
