# Supplementary material for: Biofilm released cells can easily be obtained in a fed-batch system using ica+ but not with ica- isolates
Source: PeerJ. 2020 Jul 15;8:e9549. doi: 10.7717/peerj.9549 (PMC7368429; doi:10.7717/peerj.9549)
Supplement: Supplemental Information 5 [file peerj-08-9549-s005.xlsx]

## Sheet: 9142
rawdata Figure 3
min	BF-dependent										BF-independent
0	50000000	56700000	50000000	60000000	10000000						50000000	53300000	43300000	80000000	60000000	60000000
60	500000000	333000000	267000000	200000000	190000000						60000000	100000000	76700000	90000000	70000000	50000000
120	767000000		733000000		500000000						123000000	100000000	110000000	50000000	100000000	120000000
min	BF-dependent										BF-independent
0	7.69897	7.75358	7.69897	7.77815	7						7.69897	7.72673	7.63649	7.90309	7.77815	7.77815
60	8.69897	8.52244	8.42651	8.30103	8.27875						7.77815	8	7.8848	7.95424	7.8451	7.69897
120	8.8848		8.8651		8.69897						8.08991	8	8.04139	7.69897	8	8.07918

## Sheet: DEN69
min	BF-dependent																		BF-independent
0	28000000	22000000	20000000	20000000	32000000	40000000	8000000	6000000	20000000	16000000	4000000		8000000	6000000		16000000	12000000	20000000	10000000	18000000	20000000	12000000	6000000	20000000	12000000	16000000		6000000	14000000	20000000	10000000	8000000		12000000	6000000	20000000
60	280000000	240000000		280000000	220000000		30000000	50000000	40000000	32000000	36000000	40000000	42000000	36000000	40000000	22000000	20000000	20000000	22000000	16000000	20000000	14000000	18000000	20000000	8000000	10000000		8000000	6000000		16000000	24000000	20000000	10000000	10000000	20000000
120	60000000	100000000		180000000	160000000		80000000	60000000		100000000	120000000		58000000	44000000	40000000	48000000	40000000	40000000	26000000	14000000	20000000	12000000	12000000		22000000	26000000	20000000	18000000	20000000	20000000	24000000	12000000	20000000	12000000	10000000	20000000
min	BF-dependent																		BF-independent
0	7.44716	7.34242	7.30103	7.30103	7.50515	7.60206	6.90309	6.77815	7.30103	7.20412	6.60206		6.90309	6.77815		7.20412	7.07918	7.30103	7	7.25527	7.30103	7.07918	6.77815	7.30103	7.07918	7.20412		6.77815	7.14613	7.30103	7	6.90309		7.07918	6.77815	7.30103
60	8.44716	8.38021		8.44716	8.34242		7.47712	7.69897	7.60206	7.50515	7.5563	7.60206	7.62325	7.5563	7.60206	7.34242	7.30103	7.30103	7.34242	7.20412	7.30103	7.14613	7.25527	7.30103	6.90309	7		6.90309	6.77815		7.20412	7.38021	7.30103	7	7	7.30103
120	7.77815	8		8.25527	8.20412		7.90309	7.77815		8	8.07918		7.76343	7.64345	7.60206	7.68124	7.60206	7.60206	7.41497	7.14613	7.30103	7.07918	7.07918		7.34242	7.41497	7.30103	7.25527	7.30103	7.30103	7.38021	7.07918	7.30103	7.07918	7	7.30103

## Sheet: PT13032
min	BF-dependent																		BF-independent
0	40000000	36000000	20000000	20000000	24000000	40000000	5600000	4200000	4000000	4800000	4800000	6000000	6000000	14000000		14000000	20000000		46000000	20000000	20000000	28000000	18000000	40000000	4600000	3600000	4000000	4400000	4800000	6000000	10000000	4000000		8000000	8000000
60	36000000	30000000	40000000	50000000	46000000	40000000	8000000	16000000		6000000	8000000		60000000	120000000		180000000	180000000		32000000	32000000	80000000	60000000	56000000	60000000	6000000	6000000	6000000	5400000	4200000	4000000	14000000	20000000		6000000	6000000
120	420000000	48000000	40000000	60000000	58000000	60000000	620000000	48000000	40000000	54000000	58000000	40000000	180000000	100000000		100000000	60000000		26000000	28000000	40000000	30000000	34000000	40000000	6000000	12000000	5800000	8000000	4000000	6200000	8000000	10000000		14000000	6000000
min	BF-dependent																		BF-independent
0	7.60206	7.5563	7.30103	7.30103	7.38021	7.60206	6.74819	6.62325	6.60206	6.68124	6.68124	6.77815	6.77815	7.14613		7.14613	7.30103		7.66276	7.30103	7.30103	7.44716	7.25527	7.60206	6.66276	6.5563	6.60206	6.64345	6.68124	6.77815	7	6.60206		6.90309	6.90309
60	7.5563	7.47712	7.60206	7.69897	7.66276	7.60206	6.90309	7.20412		6.77815	6.90309		7.77815	8.07918		8.25527	8.25527		7.50515	7.50515	7.90309	7.77815	7.74819	7.77815	6.77815	6.77815	6.77815	6.73239	6.62325	6.60206	7.14613	7.30103		6.77815	6.77815
120	8.62325	7.68124	7.60206	7.77815	7.76343	7.77815	8.79239	7.68124	7.60206	7.73239	7.76343	7.60206	8.25527	8		8	7.77815		7.41497	7.44716	7.60206	7.47712	7.53148	7.60206	6.77815	7.07918	6.76343	6.90309	6.60206	6.79239	6.90309	7		7.14613	6.77815

## Sheet: ICE102
min	BF-dependent																								BF-independent
0	80000000	80000000	80000000	100000000	62000000	60000000	20000000	20000000	28000000	26000000	28000000	30000000	40000000	20000000	40000000	60000000	48000000	50000000	38000000	46000000					100000000	100000000	80000000	60000000	20000000	40000000	20000000	30000000	32000000	30000000	32000000	20000000	20000000	8000000	10000000	10000000	12000000
60	60000000	60000000	60000000	100000000	64000000	52000000	60000000	64000000	40000000	60000000	60000000	40000000	60000000	40000000	44000000	62000000	40000000	60000000	60000000	40000000	58000000	48000000	46000000	52000000	60000000	60000000	120000000	100000000	52000000	42000000	40000000	60000000	60000000	40000000	46000000	40000000	60000000	52000000	20000000	20000000	16000000	8000000	10000000	8000000
120	80000000	40000000	80000000	60000000	44000000	62000000	60000000	42000000	80000000	100000000	100000000	60000000	62000000	58000000	20000000	40000000	20000000	20000000	28000000	30000000	34000000	30000000			60000000	60000000	120000000	100000000	52000000	56000000	60000000	80000000	80000000	40000000	54000000	58000000	46000000	60000000	16000000	6000000	12000000	8000000
min	BF-dependent																								BF-independent
0	7.90309	7.90309	7.90309	8	7.79239	7.77815	7.30103	7.30103	7.44716	7.41497	7.44716	7.47712	7.60206	7.30103	7.60206	7.77815	7.68124	7.69897	7.57978	7.66276					8	8	7.90309	7.77815	7.30103	7.60206	7.30103	7.47712	7.50515	7.47712	7.50515	7.30103	7.30103	6.90309	7	7	7.07918
60	7.77815	7.77815	7.77815	8	7.80618	7.716	7.77815	7.80618	7.60206	7.77815	7.77815	7.60206	7.77815	7.60206	7.64345	7.79239	7.60206	7.77815	7.77815	7.60206	7.76343	7.68124	7.66276	7.716	7.77815	7.77815	8.07918	8	7.716	7.62325	7.60206	7.77815	7.77815	7.60206	7.66276	7.60206	7.77815	7.716	7.30103	7.30103	7.20412	6.90309	7	6.90309
120	7.90309	7.60206	7.90309	7.77815	7.64345	7.79239	7.77815	7.62325	7.90309	8	8	7.77815	7.79239	7.76343	7.30103	7.60206	7.30103	7.30103	7.44716	7.47712	7.53148	7.47712			7.77815	7.77815	8.07918	8	7.716	7.74819	7.77815	7.90309	7.90309	7.60206	7.73239	7.76343	7.66276	7.77815	7.20412	6.77815	7.07918	6.90309

## Sheet: DEN185
min	BF-dependent																								BF-independent
0	20000000	40000000	80000000	80000000	36000000	44000000	2000000	64000000	40000000	20000000	20000000	40000000	38000000	38000000	26000000	24000000	20000000	20000000	10000000	6000000	28000000	22000000			100000000	80000000	40000000	60000000	62000000	64000000	44000000	48000000	20000000	20000000	20000000	20000000	12000000	18000000	14000000	10000000	20000000	8000000	8000000	6000000	8000000
60	40000000	20000000	80000000	60000000	28000000	26000000	60000000	60000000	60000000	60000000	58000000	50000000	62000000	60000000	20000000	20000000	20000000	32000000	18000000	30000000	28000000				60000000	40000000	40000000	40000000	54000000	50000000	36000000	32000000	40000000	20000000	20000000	20000000	20000000	22000000	16000000	12000000	20000000	8000000	10000000	8000000	6000000
120	100000000	80000000	80000000	80000000	62000000	58000000	60000000	60000000	60000000	60000000	52000000	62000000	52000000	48000000	40000000	40000000	20000000	40000000	40000000	44000000	32000000	34000000			200000000	100000000	120000000	60000000	20000000	20000000	40000000	20000000	16000000	18000000	20000000	26000000	20000000	10000000	8000000	10000000	8000000
min	BF-dependent																								BF-independent
0	7.30103	7.60206	7.90309	7.90309	7.5563	7.64345	6.30103	7.80618	7.60206	7.30103	7.30103	7.60206	7.57978	7.57978	7.41497	7.38021	7.30103	7.30103	7	6.77815	7.44716	7.34242			8	7.90309	7.60206	7.77815	7.79239	7.80618	7.64345	7.68124	7.30103	7.30103	7.30103	7.30103	7.07918	7.25527	7.14613	7	7.30103	6.90309	6.90309	6.77815	6.90309
60	7.60206	7.30103	7.90309	7.77815	7.44716	7.41497	7.77815	7.77815	7.77815	7.77815	7.76343	7.69897	7.79239	7.77815	7.30103	7.30103	7.30103	7.50515	7.25527	7.47712	7.44716				7.77815	7.60206	7.60206	7.60206	7.73239	7.69897	7.5563	7.50515	7.60206	7.30103	7.30103	7.30103	7.30103	7.34242	7.20412	7.07918	7.30103	6.90309	7	6.90309	6.77815
120	8	7.90309	7.90309	7.90309	7.79239	7.76343	7.77815	7.77815	7.77815	7.77815	7.716	7.79239	7.716	7.68124	7.60206	7.60206	7.30103	7.60206	7.60206	7.64345	7.50515	7.53148			8.30103	8	8.07918	7.77815	7.30103	7.30103	7.60206	7.30103	7.20412	7.25527	7.30103	7.41497	7.30103	7	6.90309	7	6.90309

## Sheet: PT12004
min	BF-dependent																								BF-independent
0	20000000	12000000	10000000	30000000	30000000	40000000	26000000	28000000	28000000	26000000	20000000	20000000	20000000	8000000	8000000	24000000	16000000								20000000	20000000	20000000	20000000	20000000	20000000	20000000	24000000	20000000	20000000	10000000	20000000	14000000	14000000	8000000	10000000	6000000	6000000	4400000	5800000
60	20000000	40000000	20000000	34000000	38000000	28000000	34000000		60000000	40000000	40000000	60000000	62000000	60000000	56000000	62000000	20000000	20000000	20000000	10000000	12000000	34000000	28000000		40000000	40000000	60000000	40000000	32000000	32000000	28000000	26000000	20000000	20000000	20000000	24000000	32000000	20000000	28000000	20000000	12000000	16000000	16000000	8000000
120	40000000	60000000	60000000	60000000	54000000	60000000	62000000	50000000	120000000	100000000	80000000	100000000	40000000	20000000	20000000	40000000	26000000	34000000	26000000	32000000					40000000	20000000	60000000	60000000	34000000	22000000	52000000	54000000	20000000	40000000	40000000	20000000	44000000	28000000	38000000	32000000	20000000	26000000	28000000	24000000	28000000
min	BF-dependent																								BF-independent
0	7.30103	7.07918	7	7.47712	7.47712	7.60206	7.41497	7.44716	7.44716	7.41497	7.30103	7.30103	7.30103	6.90309	6.90309	7.38021	7.20412								7.30103	7.30103	7.30103	7.30103	7.30103	7.30103	7.30103	7.38021	7.30103	7.30103	7	7.30103	7.14613	7.14613	6.90309	7	6.77815	6.77815	6.64345	6.76343
60	7.30103	7.60206	7.30103	7.53148	7.57978	7.44716	7.53148		7.77815	7.60206	7.60206	7.77815	7.79239	7.77815	7.74819	7.79239	7.30103	7.30103	7.30103	7	7.07918	7.53148	7.44716		7.60206	7.60206	7.77815	7.60206	7.50515	7.50515	7.44716	7.41497	7.30103	7.30103	7.30103	7.38021	7.50515	7.30103	7.44716	7.30103	7.07918	7.20412	7.20412	6.90309
120	7.60206	7.77815	7.77815	7.77815	7.73239	7.77815	7.79239	7.69897	8.07918	8	7.90309	8	7.60206	7.30103	7.30103	7.60206	7.41497	7.53148	7.41497	7.50515					7.60206	7.30103	7.77815	7.77815	7.53148	7.34242	7.716	7.73239	7.30103	7.60206	7.60206	7.30103	7.64345	7.44716	7.57978	7.50515	7.30103	7.41497	7.44716	7.38021	7.44716
