# Supplementary material for: Biofilm released cells can easily be obtained in a fed-batch system using ica+ but not with ica- isolates
Source: PeerJ. 2020 Jul 15;8:e9549. doi: 10.7717/peerj.9549 (PMC7368429; doi:10.7717/peerj.9549)
Supplement: Supplemental Information 6 [file peerj-08-9549-s006.xlsx]

## Sheet: 9142
rawdata Table2
Strain: S. epidermidis 9142
	OD (640 nm)
	BF 28H	BF 48H	BF 72H		BRC 28H	BRC 48H
Assay 1 (Duplicate #1)	1.204	2.768	-		0.872	1.152
Assay 1 (Duplicate #2)	1.236	2.784	-		0.86	1.156
Mean	1.22	2.776	-		0.866	1.154
Assay 2 (Duplicate #1)	1.82	2.372	3.276		0.896	1.056
Assay 2 (Duplicate #2)	1.78	2.456	3.284		0.824	1.064
Mean	1.8	2.414	3.28		0.86	1.06
Assay 3 (Duplicate #1)	1.692	2.46	-		1.136	1.472
Assay 3 (Duplicate #2)	1.72	2.3	-		1.156	1.504
Mean	1.706	2.38	-		1.146	1.488
Assay 4 (Duplicate #1)	1.86	2.596	2.828		1.328	1.048
Mean assays	1.6465	2.5415	3.054		1.05	1.1875
Ratio BRC/Bio	-	-	-		0.637716	0.467244

## Sheet: DEN69
Strain: S. epidermidis DEN69
	OD (640 nm)
	BF 28H	BF 48H	BF 72H		BRC 28H	BRC 48H
Assay 1 (Duplicate #1)	2.536	1.892	-		0.944	1.288
Assay 1 (Duplicate #2)	2.572	1.944	-		0.952	1.336
Mean	2.554	1.918	-		0.948	1.312
Assay 2 (Duplicate #1)	1.744	1.912	2.112		1.024	1.544
Assay 2 (Duplicate #2)	1.712	1.88	2.036		1.06	1.516
Mean	1.728	1.896	2.074		1.042	1.53
Assay 3 (Duplicate #1)	1.472	1.964	2.472		0.992	1.696
Assay 3 (Duplicate #2)	1.46	1.948	2.404		0.94	1.684
Mean	1.466	1.956	2.438		0.966	1.69
Mean assays	1.916	1.92333	2.256		0.985333	1.51067
Ratio BRC/Bio	-	-	-		0.514266	0.785442

## Sheet: PT13032
Strain: S. epidermidis PT13032
	OD (640 nm)
	BF 28H	BF 48H	BF 72H		BRC 28H	BRC 48H
Assay 1 (Duplicate #1)	0.466	0.894	1.267		0.49	1.076
Assay 1 (Duplicate #2)	0.484	0.972	1.298		0.476	1.162
Mean	0.475	0.933	1.2825		0.483	1.119
Assay 2 (Duplicate #1)	0.496	0.806	1.296		0.52	1.184
Assay 2 (Duplicate #2)	0.452	0.842	1.304		0.504	1.16
Mean	0.474	0.824	1.3		0.512	1.172
Assay 3 (Duplicate #1)	0.482	0.86	1.28		0.562	1.078
Assay 3 (Duplicate #2)	0.478	0.904	1.276		0.604	1.14
Mean	0.48	0.882	1.278		0.583	1.109
Mean	0.476333	0.879667	1.28683		0.526	1.13333
Ratio BRC/Bio	-	-	-		1.10427	1.28837

## Sheet: ICE102
Strain: S. epidermidis ICE102
	OD (640 nm)
	BF 28H	BF 48H	BF 72H		BRC 28H	BRC 48H
Assay 1	0.788	1.068	1.004		1.604	2.06
Assay 2	0.474	0.926	0.818		0.996	3.212
Assay 3	0.581	0.448	0.842		1.31	3.642
Mean	0.614333	0.814	0.888		1.30333	2.97133
Ratio BRC/Bio	-	-	-		2.12154	3.65029

## Sheet: DEN185
Strain: S. epidermidis DEN185
	OD (640 nm)
	BF 28H	BF 48H	BF 72H		BRC 28H	BRC 48H
Assay 1	0.506	1.01	1.056		1.428	2.26
Assay 2	0.26	0.958	0.876		0.736	2.876
Assay 3	0.528	0.364	0.388		1.526	3.33
Mean	0.431333	0.777333	0.773333		1.23	2.822
Ratio BRC/Bio	-	-	-		2.85162	3.63036

## Sheet: PT12004
Strain: S. epidermidis PT12004
	OD (640 nm)
	BF 28H	BF 48H	BF 72H		BRC 28H	BRC 48H
Assay 1	0.638	0.766	0.794		1.448	2.284
Assay 2	0.472	0.774	0.778		0.858	1.14
Assay 3	0.614	0.516	0.594		0.82	2.28
Mean	0.574667	0.685333	0.722		1.042	1.90133
Ratio BRC/Bio	-	-	-		1.81323	2.77432
